# Supplementary material for: Isolation and Screening of Hydrogen-Oxidizing Bacteria from Mangrove Sediments for Efficient Single-Cell Protein Production Using CO2
Source: Microorganisms. 2026 Feb 2;14(2):346. doi: 10.3390/microorganisms14020346 (PMC12943458; doi:10.3390/microorganisms14020346)
Supplement: Supplementary file 1 [file microorganisms-14-00346-s001.zip]

Archive with 1 entries (1 files):
- microorganisms-4107710-supplementary.pdf
